# Supplementary material for: Factors Associated with Engagement in University Life, and Help Seeking Attitudes and Behaviour in First Year Undergraduate Students
Source: Int J Environ Res Public Health. 2022 Dec 22;20(1):120. doi: 10.3390/ijerph20010120 (PMC9819179; doi:10.3390/ijerph20010120)
Supplement: Supplementary file 1 [file ijerph-20-00120-s001.zip]

Archive with 1 entries (1 files):
- ijerph-2063610-supplementary.pdf
